# Supplementary material for: The Effect of Sexual Intercourse during Pregnancy on Preterm Birth: Prospective Single-Center Cohort Study in Japan
Source: Healthcare (Basel). 2023 Jun 5;11(11):1657. doi: 10.3390/healthcare11111657 (PMC10252402; doi:10.3390/healthcare11111657)
Supplement: Supplementary file 1 [file healthcare-11-01657-s001.zip]

Archive with 1 entries (1 files):
- healthcare-2331899-supplementary.pdf
